# Supplementary material for: Agrocybe cylindracea Polysaccharides Ameliorate DSS-Induced Colitis by Restoring Intestinal Barrier Function and Reprogramming Immune Homeostasis via the Gut–Liver Axis
Source: Int J Mol Sci. 2025 Jul 16;26(14):6805. doi: 10.3390/ijms26146805 (PMC12295746; doi:10.3390/ijms26146805)
Supplement: Supplementary file 1 [file ijms-26-06805-s001.zip]

Archive with 1 entries (1 files):
- ijms-3686097-supplementary.pdf
